# Supplementary material for: Synthesis of TiO2-ZnO n-n Heterojunction with Excellent Visible Light-Driven Photodegradation of Tetracycline
Source: Nanomaterials (Basel). 2024 Nov 11;14(22):1802. doi: 10.3390/nano14221802 (PMC11597633; doi:10.3390/nano14221802)
Supplement: Supplementary file 1 [file nanomaterials-14-01802-s001.zip]

Archive with 1 entries (1 files):
- nanomaterials-3244643-supplementary.pdf
